# Supplementary material for: Prevalence of Micronutrient Deficiencies in Patients Hospitalized with COVID-19: An Observational Cohort Study
Source: Nutrients. 2022 Apr 29;14(9):1862. doi: 10.3390/nu14091862 (PMC9101904; doi:10.3390/nu14091862)
Supplement: Supplementary file 1 [file nutrients-14-01862-s001.zip]

Archive with 1 entries (1 files):
- nutrients-1682608-supplementary.pdf
